# Supplementary material for: Microbial diversity in the hypersaline Lake Meyghan, Iran
Source: Sci Rep. 2017 Sep 14;7:11522. doi: 10.1038/s41598-017-11585-3 (PMC5599592; doi:10.1038/s41598-017-11585-3)
Supplement: Supplementary file 2 — Supplementary Dataset 2 [file 41598_2017_11585_MOESM2_ESM.zip]

Archive with 1 entries (1 files):
- Supplementary data S2.pdf
